# Supplementary material for: Postprandial Glycemic Response to Whole Fruit versus Blended Fruit in Healthy, Young Adults
Source: Nutrients. 2022 Oct 30;14(21):4565. doi: 10.3390/nu14214565 (PMC9657402; doi:10.3390/nu14214565)
Supplement: Supplementary file 1 [file nutrients-14-04565-s001.zip]

Archive with 2 entries (2 files):
- Figure S1.pdf
- Protocol S1.pdf
